# Supplementary material for: Correlating Personal Resourcefulness and Psychomotor Skills: An Analysis of Stress, Visual Attention and Technical Metrics
Source: Sensors (Basel). 2022 Jan 22;22(3):837. doi: 10.3390/s22030837 (PMC8838092; doi:10.3390/s22030837)
Supplement: Supplementary file 1 [file sensors-22-00837-s001.zip]

Archive with 1 entries (1 files):
- sensors-1491215-supplementary.pdf
